# Supplementary material for: Social Sensing and Individual Brands in Sports: Lessons Learned from English-Language Reactions on Twitter to Pau Gasol’s Retirement Announcement
Source: Int J Environ Res Public Health. 2023 Jan 4;20(2):895. doi: 10.3390/ijerph20020895 (PMC9859528; doi:10.3390/ijerph20020895)
Supplement: Supplementary file 1 [file ijerph-20-00895-s001.zip]

Archive with 1 entries (1 files):
- ijerph-2087666-supplementary.xlsx
