# Supplementary material for: Social Sensing and Individual Brands in Sports: Lessons Learned from English-Language Reactions on Twitter to Pau Gasol’s Retirement Announcement
Source: Int J Environ Res Public Health. 2023 Jan 4;20(2):895. doi: 10.3390/ijerph20020895 (PMC9859528; doi:10.3390/ijerph20020895)
Supplement: Supplementary file 1 [file ijerph-20-00895-s001.zip › ijerph-2087666-supplementary.xlsx]

## Sheet: Sheet1
Word	Length	N	%	Similar words
gasol	5	1892	5.46	#gasol, gasol, gasol'
pau	3	1620	4.67	#pau, pau, 'pau
retiro	6	1039	3.00	#retirada, #retire, #retired, #retires, retira, retirada, retiradas, retire, retired, retires, retiro, #retirement, retirement, #retiring, retiring
nba	3	681	1.96	#nba, @nba, nba
lakers	7	536	1.54	#lakers, #lakers’, @lakers, lakers, lakers', lakers’, #laker, lake, laker
basketballer	12	406	1.17	#basketball, basketball, basketballer
@paugasol	9	316	0.91	#paugasol, @paugasol, paugasol
career	6	303	0.87	#career, care, cared, career, career’
announces	9	276	0.8	announce, announced, announces
times	5	250	0.72	tim, time, times
kobe	4	220	0.63	#kobe, kob, kobe, 'kobe, kobes
champion	8	206	0.59	#champion, champion
jersey	6	201	0.58	jersey
player	6	201	0.58	play, played, player, player’
two	3	194	0.56	two
legend	6	149	0.43	#legend, legend
one	3	130	0.37	one
thank	5	121	0.35	thank, thanked
game	4	118	0.34	game, games
#graciaspau	11	114	0.33	#graciaspau
year	4	111	0.32	year
seasons	7	109	0.31	seasons
star	4	107	0.31	star
great	5	106	0.31	great, greater
titles	6	99	0.29	title, titles
favorite	8	97	0.28	favorite, favorite’, favorites
officially	10	90	0.26	#officially, officially
bryant	6	87	0.25	#bryant, bryant
liked	5	83	0.24	like, liked
team	4	78	0.22	team
more	4	77	0.22	more
best	4	77	0.22	#best, best
spain	5	72	0.21	#spain, spain
loves	5	70	0.2	#love, love, loved, loves
spanish	7	69	0.2	#spanish, spanish
former	6	69	0.2	form, formed, former
marc	4	62	0.18	@marca, marc
olympic	7	61	0.18	olympic
man	3	60	0.17	man, mane
back	4	58	0.17	back
championships	13	58	0.17	championships
now	3	58	0.17	now
today	5	57	0.16	#today, today
world	5	56	0.16	world
big	3	55	0.16	big
years	5	54	0.16	years
better	6	53	0.15	better, 'better
#lakeshow	9	52	0.15	#lakeshow, lakeshow
angeles	7	52	0.15	angeles
first	5	51	0.15	first
medals	6	51	0.15	medals
#thankyoupau	12	50	0.14	##thankyoupau, #thankyoupau
westbrook	9	50	0.14	#westbrook, westbrook
threes	6	49	0.14	thread, three, threes
news	4	49	0.14	#news, news
grizzlies	9	47	0.14	#grizzlies, grizzlies, grizzlies'
happy	5	47	0.14	happy
number	6	47	0.14	number
players	7	47	0.14	players
congratulations	15	46	0.13	#congratulations, congratulations
championship	12	45	0.13	championship
ever	4	45	0.13	ever
barcelona	9	44	0.13	#barcelona, barcelona
congrats	8	44	0.13	congrats
deserves	8	44	0.13	deserve, deserved, deserves
tuesday	7	44	0.13	tuesday
veteran	7	43	0.12	veteran
paul	4	43	0.12	#paul, paul
make	4	42	0.12	make, maker, makes
always	6	42	0.12	always
top	3	42	0.12	top
want	4	42	0.12	want, wanted
won	3	42	0.12	won, won’t
next	4	41	0.12	next
russell	7	41	0.12	russell
fame	4	40	0.12	fame, famer
growing	7	40	0.12	growing
hall	4	40	0.12	hall
much	4	40	0.12	much, muchas
#16	3	40	0.12	#16, ’16’
2010	4	39	0.11	2010
amazing	7	37	0.11	amazing
day	3	37	0.11	day
gold	4	37	0.11	gold, golden
life	4	36	0.1	life
sports	6	36	0.1	#sports, @sports, sports
way	3	36	0.1	way
lasted	6	35	0.1	last, lasted
playing	7	35	0.1	playing
really	6	34	0.1	really
#nbatwitter	11	33	0.1	#nbatwitter
out	3	33	0.1	out
thanks	6	33	0.1	thanks
memphis	7	33	0.1	#memphis, memphis
don’t	5	32	0.09	don, don’t, done
forever	7	32	0.09	forever
history	7	32	0.09	#history, history
hofer	5	32	0.09	#hof, hof, hofer
most	4	32	0.09	most
watch	5	32	0.09	watch, watched
well	4	32	0.09	well
finals	6	31	0.09	#finals, finals
professional	12	31	0.09	professional
eurobasket	10	30	0.09	#eurobasket, @eurobasket, eurobasket
mvp	3	30	0.09	mvp
right	5	30	0.09	right
tts	3	30	0.09	tts
were	4	30	0.09	were
decades	7	29	0.08	decade, decades
everything	10	29	0.08	everything
know	4	29	0.08	know
never	5	29	0.08	never
some	4	29	0.08	some
still	5	29	0.08	still
center	6	28	0.08	center
champ	5	28	0.08	champ
europe	6	28	0.08	europe, european
only	4	28	0.08	only
said	4	28	0.08	said
decision	8	28	0.08	decision, decision', decision’
made	4	28	0.08	mad, made
end	3	27	0.08	end
greatest	8	27	0.08	greatest
need	4	27	0.08	need, needed
over	4	27	0.08	over
there	5	27	0.08	there
winner	6	27	0.08	winner
would’ve	8	27	0.08	would, would’ve
bulls	5	26	0.07	#bulls, bulls, bulls’
tribute	7	26	0.07	tribute, tributo
#secretcuentaatrás4	19	26	0.07	#secretcuentaatrás4
our	3	26	0.07	our
see	3	26	0.07	see
spurs	5	26	0.07	#spurs, @spurs, spurs
getting	7	25	0.07	getting
many	4	25	0.07	many
memories	8	25	0.07	memories
says	4	25	0.07	says
six	3	25	0.07	six
#scream	7	24	0.07	#scream, 'scream'
#secret5o	9	24	0.07	#secret5o
adele	5	24	0.07	#adele, adele
conference	10	24	0.07	conference
earned	6	24	0.07	earned
fans	4	24	0.07	fans
gracias	7	24	0.07	#gracias, gracias
people	6	24	0.07	people
rafters	7	24	0.07	rafters
rookie	6	24	0.07	rookie
special	7	24	0.07	special
telfar	6	24	0.07	#telfar, telfar
their	5	24	0.07	@the, thee, their
traded	6	24	0.07	trade, traded
#new	4	23	0.07	#new, new
sora	4	23	0.07	#sora, sora
brother	7	23	0.07	brother
during	6	23	0.07	during
even	4	23	0.07	even
national	8	23	0.07	national
pitchfork	9	23	0.07	#pitchfork, pitchfork
watching	8	23	0.07	watching
against	7	22	0.06	against
bucks	5	22	0.06	#bucks, @bucks, bucks
could	5	22	0.06	could
plan	4	22	0.06	plan
press	5	22	0.06	press, presser
should’ve	9	22	0.06	should, should’ve, shoulder
those	5	22	0.06	those
thought	7	22	0.06	thought
why	3	22	0.06	why
win	3	22	0.06	win
leader	6	21	0.06	lead, leader
ending	6	21	0.06	ending
good	4	21	0.06	good
international	13	21	0.06	international
into	4	21	0.06	into
teams	5	21	0.06	teams
2009	4	20	0.06	2009
@youtube	8	20	0.06	#youtube, @youtube, youtube
every	5	20	0.06	every
put	3	20	0.06	put
remember	8	20	0.06	remember
think	5	20	0.06	think
wait	4	20	0.06	wait
difficult	9	20	0.06	difficult, 'difficult
ayton	5	19	0.05	#ayton, ayton
blazers	7	19	0.05	#blazers, blazers
enjoy	5	19	0.05	enjoy, enjoyed
fiba	4	19	0.05	#fiba, fiba
going	5	19	0.05	going
lebron	6	19	0.05	#lebron, @lebron, lebron
sport	5	19	0.05	#sport, sport
too	3	19	0.05	too
went	4	19	0.05	went
acb	3	18	0.05	#acb, acb
brothers	8	18	0.05	#brothers, brothers
post	4	18	0.05	post, posted
#worldteachersday	17	18	0.05	#worldteachersday
@espn	5	18	0.05	#espn, @espn, espn
@kobebryant	11	18	0.05	#kobebryant, @kobebryant
also	4	18	0.05	also
because	7	18	0.05	because
before	6	18	0.05	before
both	4	18	0.05	both
fan	3	18	0.05	fan
forget	6	18	0.05	forget
medalist	8	18	0.05	medalist
real	4	18	0.05	real
say	3	18	0.05	say
take	4	18	0.05	take, takes
taught	6	18	0.05	taught
court	5	17	0.05	court
dave	4	17	0.05	dave, david
lol	3	17	0.05	lol
meant	5	17	0.05	meant
respect	7	17	0.05	#respect, respect, respected
season	6	17	0.05	season
staples	7	17	0.05	staple, staples
ago	3	16	0.05	ago
already	7	16	0.05	already
competitor	10	16	0.05	competitor, competitor', competitor’
help	4	16	0.05	help, helped
honor	5	16	0.05	honor, honorable
legendary	9	16	0.05	legendary
mention	7	16	0.05	mention, mentioned
meyer	5	16	0.05	meyer
points	6	16	0.05	points
urban	5	16	0.05	urban
whatsapp	8	16	0.05	#whatsapp, whatsapp
wish	4	16	0.05	wish, wishes
#tuesdayvibe	12	15	0.04	#tuesdayvibe
amp	3	15	0.04	amp
around	6	15	0.04	around
don't	5	15	0.04	don't
looking	7	15	0.04	looking
per	3	15	0.04	per
rings	5	15	0.04	rings
silver	6	15	0.04	silver
underrated	10	15	0.04	underrated
hell	4	15	0.04	hell, hello
mike	4	15	0.04	mikan, mike
video	5	15	0.04	video, videos
2008	4	14	0.04	2008
franchise	9	14	0.04	franchise, franchises
give	4	14	0.04	give, gives
guy	3	14	0.04	guy
highlights	10	14	0.04	highlights
i'd	3	14	0.04	i'd
i'm	3	14	0.04	i'm
let	3	14	0.04	let
nadal	5	14	0.04	nadal
off	3	14	0.04	off
official	8	14	0.04	official
old	3	14	0.04	old
pass	4	14	0.04	pass, passed, passer
pointed	7	14	0.04	point, 'point, pointed
skilled	7	14	0.04	skill, skilled
sometimes	9	14	0.04	sometimes
unfair	6	14	0.04	unfair
@olympics	9	14	0.04	#olympics, @olympics, olympics
hang	4	14	0.04	hang, hanged
long	4	14	0.04	long, longer
ballot	6	13	0.04	ballot
believe	7	13	0.04	believe
future	6	13	0.04	future
home	4	13	0.04	home
hope	4	13	0.04	hope
incredible	10	13	0.04	incredible
league	6	13	0.04	league
live	4	13	0.04	#live, live
moment	6	13	0.04	moment, momente
order	5	13	0.04	order
pays	4	13	0.04	pays
plays	5	13	0.04	plays
read	4	13	0.04	read, ️read
russ	4	13	0.04	russ
same	4	13	0.04	same
second	6	13	0.04	second
suns	4	13	0.04	suns
without	7	13	0.04	without
talk	4	12	0.03	talk, talked
#urbanmeyer	11	12	0.03	#urbanmeyer
ball	4	12	0.03	ball, balled, baller
book	4	12	0.03	#book, book
called	6	12	0.03	call, called
calls	5	12	0.03	calls
chappelle	9	12	0.03	chappelle
chicago	7	12	0.03	#chicago, chicago
class	5	12	0.03	class
fact	4	12	0.03	fact
forward	7	12	0.03	forward
grande	6	12	0.03	grande, grandes
heart	5	12	0.03	heart
part	4	12	0.03	part
probably	8	12	0.03	probably
sad	3	12	0.03	sad
story	5	12	0.03	#story, story
young	5	12	0.03	young, younger
#lakernation	12	11	0.03	#lakernation
2002	4	11	0.03	2002
2021	4	11	0.03	2021
@shamscharania	14	11	0.03	@shamscharania
age	3	11	0.03	age
another	7	11	0.03	another
breaking	8	11	0.03	#breaking, breaking
cup	3	11	0.03	cup
draft	5	11	0.03	draft, drafted
fisher	6	11	0.03	fish, fisher
follow	6	11	0.03	follow, followed
forbes	6	11	0.03	forbes
gave	4	11	0.03	gave
guys	4	11	0.03	guys
hated	5	11	0.03	hate, hated, hater, hates
huge	4	11	0.03	hug, huge
james	5	11	0.03	james
kevin	5	11	0.03	kevin
listen	6	11	0.03	list, listed, listen
magic	5	11	0.03	magic
minutes	7	11	0.03	minut, minute, minutes, minuto
other	5	11	0.03	other
place	5	11	0.03	place, places
power	5	11	0.03	pow, power
rebounds	8	11	0.03	rebounds
report	6	11	0.03	report, reported
teammate	8	11	0.03	teammate, teammates
true	4	11	0.03	true
used	4	11	0.03	used
work	4	11	0.03	work
#lovebackselfies	16	10	0.03	#lovebackselfies
2001	4	10	0.03	2001
2006	4	10	0.03	2006
announcement	12	10	0.03	announcement
app	3	10	0.03	app
athletes	8	10	0.03	#athlete, athlete, athletes, athletes'
bro	3	10	0.03	bro
brown	5	10	0.03	brown
celtics	7	10	0.03	celtics
euroleague	10	10	0.03	#euroleague, euroleague, ️euroleague
expected	8	10	0.03	expected
feel	4	10	0.03	feel
finally	7	10	0.03	finally
howell	6	10	0.03	howell
human	5	10	0.03	human
kwame	5	10	0.03	kwame
look	4	10	0.03	look, looked
older	5	10	0.03	older
planning	8	10	0.03	planning
standout	8	10	0.03	standout
stop	4	10	0.03	stop
things	6	10	0.03	things
truly	5	10	0.03	truly
wasn’t	6	10	0.03	wasn’t
#baloncesto	11	10	0.03	#baloncesto, baloncesto
#davechappelle	14	10	0.03	#davechappelle, @davechappelle
appearances	11	10	0.03	appearance, appearances
appreciated	11	10	0.03	appreciate, appreciated
coach	5	10	0.03	coach, coached
double	6	10	0.03	double, doubles
family	6	10	0.03	#family, family
fire	4	10	0.03	fire, fires
miss	4	10	0.03	miss, missed
move	4	10	0.03	move, moved, moves
nigga	5	10	0.03	nigga, niggas
pay	3	10	0.03	@pay, pay
salute	6	10	0.03	#salute, salute
usa	3	10	0.03	#usa, @usa, usa
barça	5	9	0.03	#barça, barça
example	7	9	0.03	example, examples
named	5	9	0.03	name, named, names
piece	5	9	0.03	piece, pieces
sage	4	9	0.03	saga, sage
showed	6	9	0.03	show, ''show, showed
taco	4	9	0.03	tac, taco
#amazon	7	9	0.03	#amazon
#amazonbook	11	9	0.03	#amazonbook
#amazonkindle	13	9	0.03	#amazonkindle
#bestbook	9	9	0.03	#bestbook
#booklover	10	9	0.03	#booklover
#heartfire	10	9	0.03	#heartfire
#kindlebook	11	9	0.03	#kindlebook
#mikepence	10	9	0.03	#mikepence
#night	6	9	0.03	#night, night
#stories	8	9	0.03	#stories
1st	3	9	0.03	1st
90gs1lhlop	10	9	0.03	90gs1lhlop
actually	8	9	0.03	actually
again	5	9	0.03	again
allen	5	9	0.03	allen
any	3	9	0.03	any
check	5	9	0.03	check
damn	4	9	0.03	damn
especially	10	9	0.03	especially
fav	3	9	0.03	fav, fave, faves
gonna	5	9	0.03	gonna
greenberg	9	9	0.03	greenberg
hard	4	9	0.03	hard, harden
interesting	11	9	0.03	interesting
late	4	9	0.03	late, later
lee	3	9	0.03	lee
lot	3	9	0.03	lot
making	6	9	0.03	making
odom	4	9	0.03	odom
portland	8	9	0.03	#portland, portland
prime	5	9	0.03	prime
rafael	6	9	0.03	rafael
relationship	12	9	0.03	relationship
roy	3	9	0.03	roy
school	6	9	0.03	school
shit	4	9	0.03	shit
single	6	9	0.03	single
speech	6	9	0.03	speech
successful	10	9	0.03	successful
these	5	9	0.03	these
through	7	9	0.03	through
together	8	9	0.03	together
told	4	9	0.03	told
trevor	6	9	0.03	@trevor, trevor
wishing	7	9	0.03	wishing
@lakersnation	13	8	0.02	#lakersnation, @lakersnation, lakersnation
averaged	8	8	0.02	average, averaged, averages
b5gzgqb5xo	10	8	0.02	b5gzgqb5xo
bad	3	8	0.02	bad
bynum	5	8	0.02	bynum
calling	7	8	0.02	calling
came	4	8	0.02	came
crazy	5	8	0.02	crazy
deandre	7	8	0.02	deandre
due	3	8	0.02	due
emotional	9	8	0.02	emotional
following	9	8	0.02	following
friend	6	8	0.02	friend
garnett	7	8	0.02	garnett
goodbye	7	8	0.02	goodbye
high	4	8	0.02	high
injury	6	8	0.02	injury
joe	3	8	0.02	joe
jump	4	8	0.02	jump, jumper
kid	3	8	0.02	kid
luck	4	8	0.02	luck
memory	6	8	0.02	memory
moments	7	8	0.02	moments
nobody	6	8	0.02	nobody
park	4	8	0.02	park, parker
photo	5	8	0.02	#photo, photo, photos
picks	5	8	0.02	picks
reason	6	8	0.02	reason, reasonable
return	6	8	0.02	return, returned
saying	6	8	0.02	saying
schwarber	9	8	0.02	schwarber
seen	4	8	0.02	seen
shaq	4	8	0.02	shaq
smash	5	8	0.02	#smash, smash
soon	4	8	0.02	soon
stars	5	8	0.02	stars
sure	4	8	0.02	sure
talking	7	8	0.02	talking
trail	5	8	0.02	trail, trailer
while	5	8	0.02	while
#easyonme	9	7	0.02	#easyonme
#felizmiércoles	15	7	0.02	#felizmiercoles, #felizmiércoles
#losangeleslakers	17	7	0.02	#losangeleslakers
#nba75	6	7	0.02	#nba75
@memgrizz	9	7	0.02	@memgrizz
anthony	7	7	0.02	anthony
come	4	7	0.02	come
continues	9	7	0.02	continued, continues
days	4	7	0.02	days
didn't	6	7	0.02	didn't
down	4	7	0.02	down
dude	4	7	0.02	dude, dudes
edited	6	7	0.02	edited
final	5	7	0.02	final
find	4	7	0.02	find
fucking	7	7	0.02	fucking
goat	4	7	0.02	goat, goated
gone	4	7	0.02	gon, gone
highlighted	11	7	0.02	highlight, highlighted
illustrious	11	7	0.02	illustrious
included	8	7	0.02	include, included
jamal	5	7	0.02	jamal
jerseys	7	7	0.02	jerseys
johnson	7	7	0.02	johnson
jordan	6	7	0.02	jordan
keep	4	7	0.02	keep
led	3	7	0.02	led
leyenda	7	7	0.02	#leyenda, leyenda
luka	4	7	0.02	luka, luke
milwaukee	9	7	0.02	milwaukee
outstanding	11	7	0.02	outstanding
person	6	7	0.02	person
phil	4	7	0.02	phil
rest	4	7	0.02	rest
role	4	7	0.02	role
saw	3	7	0.02	saw
seeing	6	7	0.02	seeing
shares	6	7	0.02	share, shared, shares
shoutout	8	7	0.02	shoutout
since	5	7	0.02	since
starting	8	7	0.02	starting
superstar	9	7	0.02	superstar
thinking	8	7	0.02	thinking
third	5	7	0.02	third
use	3	7	0.02	use
received	8	7	0.02	receive, received, receives
cause	5	6	0.02	cause, causes
fenway	6	6	0.02	#fenway, fenway
foot	4	6	0.02	foot, footer
greatness	9	6	0.02	#greatness, greatness
india	5	6	0.02	india, indian
men	3	6	0.02	men, menos
practice	8	6	0.02	practice, practices
talent	6	6	0.02	talent, talented
#lalakers	9	6	0.02	#lalakers
#paremossuagenda	16	6	0.02	#paremossuagenda
#thankyousakurai	16	6	0.02	#thankyousakurai
#thecloser	10	6	0.02	#thecloser
2019	4	6	0.02	2019
894	3	6	0.02	894
@eurohoopsnet	13	6	0.02	@eurohoopsnet
@theathletic	12	6	0.02	@theathletic
act	3	6	0.02	act
among	5	6	0.02	among
ariza	5	6	0.02	ariza
asked	5	6	0.02	asked
available	9	6	0.02	available
basket	6	6	0.02	#basket, basket
became	6	6	0.02	became
become	6	6	0.02	become
besides	7	6	0.02	beside, besides
between	7	6	0.02	between
bronze	6	6	0.02	bronze
bruh	4	6	0.02	bruh
cry	3	6	0.02	cry
cut	3	6	0.02	cut
decided	7	6	0.02	decide, decided
discuss	7	6	0.02	discuss, discussed
dwight	6	6	0.02	dwight
easily	6	6	0.02	easily
effect	6	6	0.02	effect
embiid	6	6	0.02	embiid
enough	6	6	0.02	enough
euro	4	6	0.02	euro
everyone	8	6	0.02	everyone
few	3	6	0.02	few
fight	5	6	0.02	fight
floor	5	6	0.02	floor
four	4	6	0.02	four
gentleman	9	6	0.02	gentleman, gentlemen
guard	5	6	0.02	guard
half	4	6	0.02	half
hangs	5	6	0.02	hangs
hawks	5	6	0.02	hawks
helping	7	6	0.02	helping
henry	5	6	0.02	henry
hmu	3	6	0.02	hmu
kind	4	6	0.02	kind, kinda
knott	5	6	0.02	knott
lane	4	6	0.02	lane
legacy	6	6	0.02	legacy
lie	3	6	0.02	lie
lmao	4	6	0.02	lmao
madrid	6	6	0.02	madrid
maybe	5	6	0.02	maybe
mullins	7	6	0.02	mullins
outside	7	6	0.02	outside
papers	6	6	0.02	papers
passing	7	6	0.02	passing
perfect	7	6	0.02	perfect
preseason	9	6	0.02	preseason
puts	4	6	0.02	puts
rasheed	7	6	0.02	rasheed
reacting	8	6	0.02	reacting
reminder	8	6	0.02	remind, reminded, reminder
saliba	6	6	0.02	saliba
set	3	6	0.02	set
someone	7	6	0.02	someone
spaniard	8	6	0.02	spaniard
spent	5	6	0.02	spent
steele	6	6	0.02	steele
tell	4	6	0.02	tell
thanking	8	6	0.02	thanking
took	4	6	0.02	took
under	5	6	0.02	under
velazquez	9	6	0.02	velazquez
wallace	7	6	0.02	wallace
which	5	6	0.02	which
#24	3	5	0.01	#24
#8020	5	5	0.01	#8020
#enkil	6	5	0.01	#enkil
#houseofthedragon	17	5	0.01	#houseofthedragon
#leydevivienda	14	5	0.01	#leydevivienda
#marketing	10	5	0.01	#marketing
#zirigozagroup	14	5	0.01	#zirigozagroup
2012	4	5	0.01	2012
2015	4	5	0.01	2015
@jeaniebuss	11	5	0.01	@jeaniebuss
absolute	8	5	0.01	absolute
adam	4	5	0.01	adam
alonso	6	5	0.01	alonso
andrew	6	5	0.01	andrew
ass	3	5	0.01	ass
ballon	6	5	0.01	ballon
belongs	7	5	0.01	belongs
bond	4	5	0.01	bond
bros	4	5	0.01	bros
brought	7	5	0.01	brought
bull	4	5	0.01	bull
celebrate	9	5	0.01	celebrate
ceremony	8	5	0.01	ceremony
chapter	7	5	0.01	chapter
character	9	5	0.01	character
chris	5	5	0.01	chris
coaching	8	5	0.01	coaching
commerce	8	5	0.01	commerce
contributions	13	5	0.01	contributions
couldn’t	8	5	0.01	couldn’t
dear	4	5	0.01	dear
dirk	4	5	0.01	dirk
does	4	5	0.01	does
dream	5	5	0.01	dream
dreams	6	5	0.01	dreams
everton	7	5	0.01	everton
fantastic	9	5	0.01	fantastic
farewell	8	5	0.01	farewell
flowers	7	5	0.01	flowers
front	5	5	0.01	front
fuck	4	5	0.01	fuck
gets	4	5	0.01	gets
glad	4	5	0.01	glad
hanging	7	5	0.01	hanging
having	6	5	0.01	having
hearts	6	5	0.01	hearts
howard	6	5	0.01	howard
icymi	5	5	0.01	icymi
imo	3	5	0.01	imo
inside	6	5	0.01	inside
isn’t	5	5	0.01	isn’t
kareem	6	5	0.01	kareem
knows	5	5	0.01	knows
lamar	5	5	0.01	lamar
literally	9	5	0.01	literally
lying	5	5	0.01	lying
may	3	5	0.01	may
medal	5	5	0.01	medal
ovation	7	5	0.01	ovation
own	3	5	0.01	own
perhaps	7	5	0.01	perhaps
pleasure	8	5	0.01	pleasure
podcast	7	5	0.01	podcast
ppg	3	5	0.01	ppg
proud	5	5	0.01	proud
purple	6	5	0.01	purple
radio	5	5	0.01	radio
remembers	9	5	0.01	remembers
roty	4	5	0.01	roty
run	3	5	0.01	run
standing	8	5	0.01	standing
thing	5	5	0.01	thing
tony	4	5	0.01	tony
trip	4	5	0.01	trip
versatile	9	5	0.01	versatile
watkins	7	5	0.01	watkins
wonderful	9	5	0.01	wonderful
words	5	5	0.01	words
worthy	6	5	0.01	worthy
wrong	5	5	0.01	wrong
#shaquille	10	5	0.01	#shaquille, shaquille
@baloncestoesp	14	5	0.01	@baloncestoesp, baloncestoesp
changed	7	5	0.01	change, changed
explained	9	5	0.01	explain, explained
join	4	5	0.01	join, joined
liga	4	5	0.01	liga, ligas
model	5	5	0.01	model, modeled
nice	4	5	0.01	nice, nicer
notes	5	5	0.01	note, notes
platas	6	5	0.01	plata, platas
round	5	5	0.01	round, rounded
scorer	6	5	0.01	score, scored, scorer
services	8	5	0.01	service, services
surprise	8	5	0.01	surprise, surprised
switch	6	5	0.01	#switch, switch
turn	4	5	0.01	turn, turned, turned’
voted	5	5	0.01	vote, voted, votes
#fcbarcelona	12	4	0.01	#fcbarcelona
#firstdates5o	13	4	0.01	#firstdates5o
#gospursgo	10	4	0.01	#gospursgo
#hermanos	9	4	0.01	#hermanos, hermano
#la	3	4	0.01	#la
#losangeles	11	4	0.01	#losangeles
#mambaforever	13	4	0.01	#mambaforever
#supersmashbrosultimate	23	4	0.01	#supersmashbrosultimate
100	3	4	0.01	100
2016	4	4	0.01	2016
2nd	3	4	0.01	2nd
305	3	4	0.01	305
@bigg	5	4	0.01	@bigg, bigger
@fibawc	7	4	0.01	@fibawc
@kylegoon	9	4	0.01	@kylegoon
@lakerssbn	10	4	0.01	@lakerssbn
@russwest44	11	4	0.01	@russwest44
@trailblazers	13	4	0.01	#trailblazers, @trailblazers, trailblazers
accomplished	12	4	0.01	accomplish, accomplished
added	5	4	0.01	added
ain’t	5	4	0.01	ain’t
along	5	4	0.01	along
alongside	9	4	0.01	alongside
antonio	7	4	0.01	antonio
anything	8	4	0.01	anything
away	4	4	0.01	away
awesome	7	4	0.01	awesome
beat	4	4	0.01	beat
ben	3	4	0.01	ben
beyond	6	4	0.01	beyond
biggest	7	4	0.01	biggest
black	5	4	0.01	black
blake	5	4	0.01	blake
buss	4	4	0.01	buss
choice	6	4	0.01	choice
city	4	4	0.01	city
classy	6	4	0.01	classy
clippers	8	4	0.01	clippers, clippers', clippers’
coming	6	4	0.01	coming
cool	4	4	0.01	cool
country	7	4	0.01	country
course	6	4	0.01	course
crack	5	4	0.01	crack
create	6	4	0.01	create, created
crying	6	4	0.01	crying
dad	3	4	0.01	dad
davis	5	4	0.01	davis
decorated	9	4	0.01	decorated
definitely	10	4	0.01	definitely
despite	7	4	0.01	despite
disrespect	10	4	0.01	disrespect
dominant	8	4	0.01	dominant
doubt	5	4	0.01	doubt
drafting	8	4	0.01	drafting
duncan	6	4	0.01	duncan
each	4	4	0.01	each
ease	4	4	0.01	ease
editor	6	4	0.01	editor
episode	7	4	0.01	episode
excited	7	4	0.01	excited
expectations	12	4	0.01	expectations
extraordinary	13	4	0.01	extraordinary
favourite	9	4	0.01	favourite
fernando	8	4	0.01	fernando
fit	3	4	0.01	fit
five	4	4	0.01	five
forwards	8	4	0.01	forwards
free	4	4	0.01	free
fun	3	4	0.01	fun
generation	10	4	0.01	generation
giving	6	4	0.01	giving
greats	6	4	0.01	greats
greg	4	4	0.01	greg
happen	6	4	0.01	happen
haugen	6	4	0.01	haugen
head	4	4	0.01	head
hear	4	4	0.01	hear
historic	8	4	0.01	historic
hold	4	4	0.01	hold
house	5	4	0.01	house, 'house
including	9	4	0.01	including
inspired	8	4	0.01	inspired
interview	9	4	0.01	interview, interviewed
jackson	7	4	0.01	jackson
jjoo	4	4	0.01	jjoo
journey	7	4	0.01	journey
khan	4	4	0.01	khan
kingdom	7	4	0.01	#kingdom, kingdom
kyrie	5	4	0.01	kyrie
latest	6	4	0.01	latest
level	5	4	0.01	level
little	6	4	0.01	little
living	6	4	0.01	living
malone	6	4	0.01	malone
matter	6	4	0.01	matter
middle	6	4	0.01	middle
mind	4	4	0.01	mind
missing	7	4	0.01	missing
morning	7	4	0.01	morning
nick	4	4	0.01	nick
nurse	5	4	0.01	nurse
offensive	9	4	0.01	offensive
office	6	4	0.01	office
past	4	4	0.01	past
peace	5	4	0.01	peace
peak	4	4	0.01	peak
pence	5	4	0.01	#pence, pence
playoff	7	4	0.01	playoff
pts	3	4	0.01	pts
rafa	4	4	0.01	rafa
relaxed	7	4	0.01	relaxed
remarkable	10	4	0.01	remarkable
reportedly	10	4	0.01	reportedly
ride	4	4	0.01	rid, ride
ridiculous	10	4	0.01	ridiculous
rights	6	4	0.01	rights
ring	4	4	0.01	ring
running	7	4	0.01	running
san	3	4	0.01	san
save	4	4	0.01	save, saved
series	6	4	0.01	series
shad	4	4	0.01	shad
she	3	4	0.01	she, sheed
shoot	5	4	0.01	shoot
shot	4	4	0.01	shot
side	4	4	0.01	side
sign	4	4	0.01	sign, signed
simmons	7	4	0.01	simmons
soft	4	4	0.01	soft
started	7	4	0.01	started
stopped	7	4	0.01	stopped
straight	8	4	0.01	straight
super	5	4	0.01	super
survey	6	4	0.01	survey
tears	5	4	0.01	tears
throughout	10	4	0.01	throughout
touch	5	4	0.01	touch
trust	5	4	0.01	trust, trusted
tweet	5	4	0.01	tweet
twitter	7	4	0.01	twitter
vogel	5	4	0.01	vogel
week	4	4	0.01	week
west	4	4	0.01	west
whole	5	4	0.01	whole
wilt	4	4	0.01	wilt
yankees	7	4	0.01	#yankees, @yankees, yankees
yes	3	4	0.01	yes
y’all	5	4	0.01	y’all
zero	4	4	0.01	zero
#art	4	3	0.01	#art, art
#asktommy	9	3	0.01	#asktommy
#basketballcl	13	3	0.01	#basketballcl
#basketballplayer	17	3	0.01	#basketballplayer
#china	6	3	0.01	#china, china
#covid	6	3	0.01	#covid, cover
#facebookdown	13	3	0.01	#facebookdown
#fastbreak	10	3	0.01	#fastbreak, fastbreak
#feedly	7	3	0.01	#feedly
#fuel	5	3	0.01	#fuel, fuel
#gasolina	9	3	0.01	#gasolina, #gasoline, gasoline
#graciespau	11	3	0.01	#graciespau, #gráciespau
#hiphop	7	3	0.01	#hiphop
#memphisgrizzlies	17	3	0.01	#memphisgrizzlies
#nbafinals	10	3	0.01	#nbafinals
#nbanews	8	3	0.01	#nbanews
#nbapreseason	13	3	0.01	#nbapreseason
#nbaupdates	11	3	0.01	#nbaupdates
#nfl	4	3	0.01	#nfl, nfl
#python	7	3	0.01	#python
#quierocantarrevancha	21	3	0.01	#quierocantarrevancha
#rockets	8	3	0.01	#rockets, rockets
#salariorosa	12	3	0.01	#salariorosa
#statistics	11	3	0.01	#statistics
#telegram	9	3	0.01	#telegram
#thespaniard	12	3	0.01	#thespaniard
'09	3	3	0.01	'09
000	3	3	0.01	000
0i4iiflkwi	10	3	0.01	0i4iiflkwi
1998	4	3	0.01	1998
2014	4	3	0.01	2014
2022	4	3	0.01	2022
@antigonizchr	13	3	0.01	@antigonizchr
@astroggylakis	14	3	0.01	@astroggylakis
@fcbbasket	10	3	0.01	@fcbbasket
@keithsmithnba	14	3	0.01	@keithsmithnba
@whoisjamalgasol	16	3	0.01	@whoisjamalgasol
abdul	5	3	0.01	abdul
able	4	3	0.01	able
absolutely	10	3	0.01	absolutely
accolades	9	3	0.01	accolade, accolades
accomplishments	15	3	0.01	accomplishments
active	6	3	0.01	active
add	3	3	0.01	add
aged	4	3	0.01	aged
alone	5	3	0.01	alone
anillos	7	3	0.01	anillos
anuncia	7	3	0.01	anuncia, anunciar
anyone	6	3	0.01	anyone
apg	3	3	0.01	apg
argue	5	3	0.01	argue
atlanta	7	3	0.01	atlanta
baby	4	3	0.01	baby
banners	7	3	0.01	banners
barca	5	3	0.01	barca
base	4	3	0.01	base, based
baylor	6	3	0.01	baylor
bean	4	3	0.01	bean
beast	5	3	0.01	beast
bigs	4	3	0.01	bigs
bleacherreport	14	3	0.01	@bleacherreport, bleacherreport
bless	5	3	0.01	bless, blessed
boston	6	3	0.01	boston
boy	3	3	0.01	boy
brogdon	7	3	0.01	brogdon
bronce	6	3	0.01	bronce, bronces
bunny	5	3	0.01	bunny
bus	3	3	0.01	bus, buses
